# Supplementary material for: YAP and TAZ are dispensable for physiological and malignant haematopoiesis
Source: Leukemia. 2018 Mar 26;32(9):2037–40. doi: 10.1038/s41375-018-0111-3 (PMC6127083; doi:10.1038/s41375-018-0111-3)
Supplement: Supplementary file 3 — supplemental table [file 41375_2018_111_MOESM3_ESM.xlsx]

## Sheet: primers
genomic qPCR
mYAP exon3_2	TGCCATGTTGTTGTCTGATCG
mYAP exon3_2	GCTTCTTAGGGGTGACGGTT
mTAZexon2_2	ACTCCGGGAGGATCTTTTTC
mTAZexon2	CAGCAAGTCATCCACGTCAC
G6PD	GGGTCAGCTCAGTCAAAGCACA
G6PD	TAGTTGCCGCTGCCAAACAC
genotyping
YAP cKO P1 for	TTAGGGCTCTTTGGGGTTTT
YAP cKO P2 rev	AGACCTTGGGACCACCTCAT
YAP cKO P3 rev	CAGCCAGTCCAGTCAAGACA
TAZ fl for	TCTTCCAAGGTGCTTCAGAGA
TAZ fl rev	ATTTAGGCCAAAGTCGCTCA
Mx CRE for	GTGAAACAGCATTGCTGTCACTT
Mx CRE rev	GCGGTCTGGCAGTAAAAACTATC

## Sheet: antibodies
Antibody	Fluorophor	Vendor	catalog number	clone
B220	PE-CY7	eBioscience	25-0452-82	RA3-6B2
CD117	PE-Cy5	eBioscience	15-1171-82	2B8
CD117	APC-efluo780	eBioscience	47-1171-82	2B8
CD11b	PE-CY7	eBioscience	25-0112-82	M1/70
CD11b	APC	eBioscience	17-0112-82	M1/70
CD135	Brilliant Violet 421	Biolegend	135315	A2F10
CD135	PE	eBioscience	12-1351-82	A2F10
CD150	APC	eBioscience	17-1501-81	9D1
CD150	PE	eBioscience	12-1502-82	mShad150
CD34	FITC	eBioscience	11-0341-82	RAM34
CD34	eFluor660	eBioscience	50-0341-82	RAM34
CD3e	PE-CY7	eBioscience	25-0031-82	145-2C11
CD3e	PerCP-Cy5.5	eBioscience	45-0031-82	145-2C11
CD4	Alexa FLuor488	eBioscience	53-0041-82	GK1.5
CD45.1	FITC	eBioscience	11-0453-85	A20
CD45.2	APC-eFluor780	eBioscience	47-0454-82	104
CD8a	APC/Cy7	Biolegend	100714	53-6.7
CD8a	APC	eBioscience	17-0081-82	53-6.7
GR-1	PE-Cy7	eBioscience	25-5931-82	RB6-8C5
GR-1	PE	eBioscience	12-5931-82	RB6-8C5
Sca-1	PerCP-Cy5.5	eBioscience	45-5981-82	D7
Ter119	PE-CY7	eBioscience	25-5921-82	Ter-119
